# Supplementary material for: Transcriptional consequences of impaired immune cell responses induced by cystic fibrosis plasma characterized via dual RNA sequencing
Source: BMC Med Genomics. 2019 May 22;12:66. doi: 10.1186/s12920-019-0529-0 (PMC6532208; doi:10.1186/s12920-019-0529-0)
Supplement: Supplementary file 1 — Table S1. Total RNA-Seq summary statistics. Table S2. List of differentially expressed genes in CF vs HC. Table S3. List of differentially expressed genes in Severe vs Mild CF. Table S4. List of differentially expressed transcripts in CF vs HC. Table S5. List of differentially expressed transcripts in Severe vs Mild CF. Table S6. List of differentially expressed miRNAs in CF vs HC. Table S7. List of differentially expressed miRNAs in Severe vs Mild CF. Table S8. Sample information. (XLSX 151 kb) [file 12920_2019_529_MOESM1_ESM.xlsx]

## Sheet: Table S1
Total RNA-Sequencing post-alignment summary statistics
Sample name	Total reads	Total alignments	Aligned (%)	Total unique	Unique (%)	Total non-unique	Average length	Average quality	%GC
CF1	43871040	44342450	86.8815	33834522	77.1227	4281285	66.5678	31.4034	49.2787
CF2	17442582	18609187	87.7796	12956930	74.2833	2354090	66.6185	31.3618	44.0803
CF3	28041784	27977924	85.3294	21117516	75.3073	2810363	66.606	30.9464	46.4329
CF4	77864203	81776227	88.1992	59417533	76.3092	9258044	66.5948	31.2252	47.5952
CF5	28066429	28876151	87.3975	21334343	76.0137	3195020	66.6143	30.6962	46.6381
CF6	56949380	58301772	88.3889	44812955	78.6891	5523957	66.5895	31.3589	48.0836
CF7	39083401	40831647	88.5936	30325133	77.5908	4300246	66.6015	31.2011	46.8824
CF8	16000699	17070341	90.4355	12691122	79.316	1779188	66.5926	31.0991	47.9507
CF9	27734642	28694349	87.9017	21205931	76.4601	3173293	66.6002	31.211	47.5003
HC1	32626138	35206436	91.9362	26184563	80.2564	3810681	66.6061	31.115	45.8679
HC2	40360103	38872289	81.509	28477771	70.5592	4419332	66.6127	31.1792	47.8629
HC3	21856831	23443971	90.9266	17341927	79.3433	2531750	66.5961	31.2098	46.303
Average	3.58248e+07	3.70002e+07	87.9399	2.7475e+07	76.7709	3.9531e+06	66.6	31.1673	47.0397

## Sheet: Table S2
List of differentially expressed genes in CF vs HC
Gene ID	P-value	FDR	Fold change
EVI2A	4.11042e-09	3.95101e-05	-731.664
FKBP9	7.76892e-09	3.95101e-05	-654.58
CXCL1	1.45737e-08	4.81405e-05	-7.07937
FTH1	1.57765e-08	4.81405e-05	-2.22824
C4orf32	6.08041e-08	0.000132527	-494.694
PDK4	5.33795e-08	0.000132527	-534.337
ATP5E	7.09318e-08	0.000135276	-521.814
ACVR1B	3.362e-07	0.000489704	-344.543
ARHGAP18	3.53067e-07	0.000489704	-421.495
RMRP	3.49036e-07	0.000489704	2.24139
PROK2	4.68604e-07	0.000595791	-395.369
LAMB3	7.82e-07	0.000917767	-391.834
CXCL3	1.53507e-06	0.00159229	-5.58378
ZNF691	1.56546e-06	0.00159229	-337.176
FAM69B	2.55313e-06	0.00229136	-352.266
METRNL	2.4868e-06	0.00229136	-265.109
SNRK	2.85425e-06	0.0024193	-73.252
CD101	3.12363e-06	0.00250828	-313.368
NAT8B	3.67503e-06	0.0028035	-295.479
ZNF778	4.04652e-06	0.0029399	-295.887
SLC25A11	4.83819e-06	0.00303288	262.064
TCHP	4.68888e-06	0.00303288	-290.29
UBA3	4.96966e-06	0.00303288	-253.065
ZNF765	4.50469e-06	0.00303288	-285.115
CDC42EP4	7.15842e-06	0.00420062	-304.007
TTF2	9.14517e-06	0.0051677	-236.554
TM7SF2	1.04755e-05	0.00570801	-237.284
PGRMC2	1.25578e-05	0.00650502	-238.018
PLCB1	1.27909e-05	0.00650502	-243.358
ABCA1	1.35851e-05	0.00658539	-95.8607
CSF3R	1.38122e-05	0.00658539	-82.3387
C10orf128	1.43367e-05	0.00662831	-218.792
KBTBD11	1.55369e-05	0.00675313	-235.267
PFAS	1.55036e-05	0.00675313	169.63
MRPL20	1.6697e-05	0.00688503	-144.802
CEP83-AS1	1.78825e-05	0.00717981	-204.141
CTLA4	1.92488e-05	0.00734197	-238.907
ZNF211	1.88553e-05	0.00734197	-216.882
RWDD2A	2.06549e-05	0.00768616	120.445
CLEC5A	2.32805e-05	0.00845691	-37.2078
CDCP1	2.5094e-05	0.00890369	-55.5505
LRRC32	2.80424e-05	0.00972371	-163.001
ZBTB43	2.89332e-05	0.00980963	-150.965
FAM198B	3.486e-05	0.0115622	-197.363
STAB1	3.66845e-05	0.0119084	-65.3994
RAB31	4.36458e-05	0.013873	-191.752
PF4	4.4663e-05	0.0139066	-3.36061
LCN2	4.73702e-05	0.0144546	-175.989
PLEKHB2	5.28473e-05	0.0158096	-73.3605
LOC102724360	5.60379e-05	0.0164417	-185.74
C1RL-AS1	5.74627e-05	0.0165417	-194.296
FCGBP	6.54666e-05	0.0184967	-124.014
ATP6V1A	7.0503e-05	0.0188713	-150.977
RDX	6.94824e-05	0.0188713	126.226
SERINC1	6.89944e-05	0.0188713	-156.464
CIRBP-AS1	8.02255e-05	0.0208787	-163.196
ZNF284	8.07396e-05	0.0208787	-172.004
MCF2L	8.49061e-05	0.0208937	-167.916
PLIN2	8.37037e-05	0.0208937	-166.976
SPRY2	8.3928e-05	0.0208937	-186.823
WDR97	9.72414e-05	0.0235494	-175.376
DNAJC7	9.91576e-05	0.0236382	-125.654
ZNF69	0.000109847	0.0257835	-153.791
SAMD8	0.000129314	0.0298931	-91.8277
RASGRP4	0.000132914	0.030028	-136.25
SYK	0.000133834	0.030028	-108.948
PMM2	0.000138035	0.0305218	-115.595
OLR1	0.000143625	0.0313041	-35.0914
MGME1	0.000154483	0.0331964	-105.838
ZNF736	0.000160213	0.0339496	-118.249
ARMC1	0.000181867	0.0380102	90.541
FCN1	0.000193108	0.0398143	-120.568
CCR1	0.000201151	0.0401516	-94.3407
FGFR1	0.00020264	0.0401516	-31.4716
TGFB1I1	0.000199682	0.0401516	-151.756
MCM3	0.000221713	0.0433676	-124.398
MPC2	0.000226868	0.0436578	-133.99
NEIL1	0.000229318	0.0436578	-127.431
NUSAP1	0.000231781	0.0436578	-132.095
SSH3	0.000240766	0.0447972	-90.6954
RPL37A	0.000246188	0.0452541	-31.8444
DHX33	0.000254007	0.0461356	100.558
FAM20C	0.000261969	0.0470219	-86.9615
KIAA1958	0.000266225	0.0472301	-31.1281
SH2D1A	0.000271075	0.0475378	-142.182
CSGALNACT1	0.000291368	0.0499484	-118.824
UBE2C	0.000289028	0.0499484	-128.083
DNAJC17	0.000305029	0.0517092	-120.813
CSNK1G1	0.00032878	0.0550959	-42.0524
E4F1	0.000332229	0.0550959	-105.047
PF4V1	0.000337111	0.0553044	-73.2024
KLHL8	0.000368888	0.0598737	-90.4342
C6orf47	0.00037875	0.0604829	-113.966
MYOF	0.00038057	0.0604829	-83.2016
GBE1	0.000392706	0.0616417	-41.81
UTP14A	0.000395942	0.0616417	81.2024
PECAM1	0.000414627	0.0632597	-52.3071
UBN1	0.000412284	0.0632597	-36.9604
FAM41C	0.000430294	0.0632627	-126.26
TAL1	0.000425849	0.0632627	-120.31
TIMP1	0.000419849	0.0632627	-2.75066
ZNF37BP	0.000431233	0.0632627	-145.212
HIST4H4	0.000453615	0.0656996	-161.086
MLLT11	0.000465601	0.0656996	-111.093
MRPL54	0.000457318	0.0656996	-96.6266
SLC7A7	0.000465315	0.0656996	-120.022
TMEM120A	0.000469375	0.0656996	-70.442
FUCA1	0.000474507	0.0657112	-96.9817
ZCRB1	0.000478072	0.0657112	-84.8663
VRK2	0.000487671	0.0664321	-69.0036
THBS1	0.000508266	0.0686249	-5.43868
IL1B	0.00052209	0.069873	-3.77393
CENPBD1	0.000534032	0.0708147	-107.495
NAMPT	0.000538409	0.0708147	-46.2987
SH3YL1	0.000554348	0.072288	-105.719
ABRACL	0.000571862	0.0730407	-100.449
C2orf88	0.000569241	0.0730407	-46.3544
MRPL17	0.000574483	0.0730407	-104.126
PLEKHA4	0.000591006	0.0739514	72.0894
SRSF7	0.00059134	0.0739514	-94.7494
ABHD17B	0.000602741	0.0741615	-118.231
PERP	0.000598771	0.0741615	-111.701
XK	0.00061935	0.0755954	-130.954
EXOSC8	0.000677	0.0815887	-102.654
HINT3	0.000683648	0.0815887	-90.3379
ZNF45	0.000684496	0.0815887	100.447
AKAP8	0.00069955	0.0826737	-75.6452
HSPA1A	0.000711232	0.0826737	-15.6032
KLC4	0.000704885	0.0826737	-42.0526
LACC1	0.000715274	0.0826737	-103.321
PDCD1	0.00073138	0.0838997	-64.5707
C1orf198	0.000765911	0.0846776	-64.82
CHFR	0.000765336	0.0846776	-25.0839
EPB41L3	0.000750469	0.0846776	-59.2685
PDGFA	0.000757398	0.0846776	-85.149
SLC8A1	0.000761612	0.0846776	-109.001
LOC283194	0.000824567	0.0905066	-91.1676
C11orf57	0.000831455	0.0906108	-103.317
RPGRIP1L	0.000840075	0.0909009	-73.6652
MINDY4	0.000848694	0.0911868	-95.7576
WDR73	0.000875111	0.0933676	-67.6437
RBL1	0.00089214	0.0945235	-87.0874
RTN2	0.000898586	0.0945498	-104.497
APPBP2	0.000925531	0.0957333	-73.4205
CYHR1	0.000921828	0.0957333	-81.321
RNF114	0.000941207	0.0957333	-97.6437
SLC29A2	0.000929143	0.0957333	-28.8608
ZNF462	0.000939556	0.0957333	-95.6749
RUSC2	0.00095433	0.0964252	-46.108
SLC4A7	0.000973471	0.0977122	98.8148
CARMIL1	0.000983191	0.0980428	-51.5594

## Sheet: Table S3
List of differentially expressed genes in Severe vs Mild CF
Gene ID	P-value	FDR	Fold change
TAF5L	3.06968e-09	4.68341e-05	-533.826
FLNB-AS1	7.80055e-08	0.000417954	-344.316
SHPK	3.52909e-07	0.000417954	-258.796
SLC30A1	2.4368e-07	0.000417954	-329.019
LANCL1	1.53886e-07	0.000417954	-307.732
NUDT15	1.13419e-07	0.000417954	-440.689
MB21D2	3.20623e-07	0.000417954	-298.229
MTFP1	1.85373e-07	0.000417954	-349.956
PARN	2.23242e-07	0.000417954	-337.336
CERKL	2.87629e-07	0.000417954	-325.35
LOC101927018	2.59242e-07	0.000417954	-342.713
SEPT5	3.56126e-07	0.000417954	-421.553
ENKD1	3.41808e-07	0.000417954	-339.916
UPF2	4.73684e-07	0.000516214	-293.499
NKPD1	7.81094e-07	0.000794477	-270.435
SMARCAL1	9.31387e-07	0.000835893	-241.835
ATRIP	9.1629e-07	0.000835893	-252.618
SCGB1B2P	1.14549e-06	0.000970931	-299.062
CNDP2	1.31754e-06	0.00104283	750.226
CRYZL1	1.36702e-06	0.00104283	-245.047
PIGM	1.74585e-06	0.0012684	-244.797
ZFYVE19	2.0859e-06	0.00144657	-192.522
LOXL1-AS1	2.25897e-06	0.00149848	-208.54
FLVCR2	2.41587e-06	0.00153579	-219.788
GRPEL1	2.58905e-06	0.00154569	-189.336
CLEC17A	2.63407e-06	0.00154569	-228.536
TAB1	3.49901e-06	0.00195941	-239.971
TMEM41B	3.59595e-06	0.00195941	-214.282
MT1E	3.80499e-06	0.00200182	-192.243
DESI2	4.86284e-06	0.00247308	-224.476
PIGH	6.23385e-06	0.00306806	-177.876
UCP3	6.44702e-06	0.00307382	-193.037
FGFR1	7.0269e-06	0.00324877	-204.802
TRIM59	8.3314e-06	0.0037386	-184.076
CCNI2	9.49175e-06	0.00413759	-167.737
C18orf54	1.07104e-05	0.00453913	-203.272
LINC00997	1.19017e-05	0.00490767	-211.627
FNIP1	1.23725e-05	0.00496755	-165.942
JMJD7-PLA2G4B	1.31317e-05	0.00513721	-292.184
EIF6	1.53882e-05	0.00558994	-162.787
SIRT6	1.52786e-05	0.00558994	-204.776
SPDYE8P	1.50171e-05	0.00558994	-187.659
DNAH17	1.76598e-05	0.005996	-188.501
SMDT1	1.7685e-05	0.005996	-164.824
CD302	1.70856e-05	0.005996	-164.376
LRRC25	1.88115e-05	0.00610654	-150.751
C2CD5	1.85531e-05	0.00610654	-175.178
GMDS	2.1362e-05	0.00678999	-194.176
PLEKHG4B	2.21479e-05	0.00689613	-132.234
ACSL3	2.3288e-05	0.0071061	-148.77
MPDU1	2.6352e-05	0.00788339	-124.459
VAV3	2.74222e-05	0.00804577	-184.363
SNRK	3.43314e-05	0.00959177	-151.977
KCNMB1	3.45774e-05	0.00959177	-123.748
MAP1A	3.42149e-05	0.00959177	-158.518
FGF11	3.73033e-05	0.0101631	-127.33
PSMD7	3.82592e-05	0.0102407	-127.785
PSMD2	4.20503e-05	0.0106031	-141.042
NNT-AS1	4.28433e-05	0.0106031	-138.211
NFYA	4.31019e-05	0.0106031	-132.414
ZNF699	4.14375e-05	0.0106031	-163.593
ARRDC3	4.04077e-05	0.0106031	-166.924
ATP11C	4.37828e-05	0.0106031	-136.57
HIST1H2AH	4.64158e-05	0.0108949	-125.245
NIPSNAP1	4.57803e-05	0.0108949	-116.654
HCG4B	5.41176e-05	0.0123235	-131.975
C15orf41	5.38056e-05	0.0123235	-132.683
APP	5.99182e-05	0.0124211	-100.272
SLC29A2	5.86763e-05	0.0124211	-148.585
TOMM40	6.02453e-05	0.0124211	-115.215
RRBP1	5.82843e-05	0.0124211	-126.176
DNAJC3	5.6114e-05	0.0124211	-160.696
STK11	5.68502e-05	0.0124211	-151.746
VAV1	5.81587e-05	0.0124211	-176.323
TRAP1	6.27107e-05	0.0125892	-128.181
SRP14	6.21509e-05	0.0125892	-146.66
ALAD	7.26274e-05	0.0143906	-119.277
NXPE3	7.39735e-05	0.0144694	-194.17
S100A9	7.68044e-05	0.014833	-158.804
ATAD2	8.20414e-05	0.0156463	-155.547
APOL2	8.75328e-05	0.0164875	-113.141
ITPR1	9.05926e-05	0.0168557	-111.243
MKRN2	9.31923e-05	0.0171305	-141.909
MOSPD2	9.58947e-05	0.017238	-120.177
DHODH	9.60368e-05	0.017238	-105.512
PPL	0.00011212	0.0198908	-119.769
ZMYND11	0.000116006	0.0203436	-124.399
STAG3L5P	0.000120932	0.0209666	-111.403
SNORD17	0.00012749	0.0218552	-144.216
ZNF148	0.000129585	0.0219675	-110.862
EMILIN2	0.000132423	0.0222019	-114.67
FAHD2B	0.000141847	0.0235234	-126.14
SLC23A3	0.000153273	0.0251451	-113.561
PLS1	0.000160049	0.0259773	-96.9559
CYB5B	0.000164676	0.026447	-125.604
HDAC10	0.000172733	0.027452	-104.201
LINC01355	0.000177249	0.0278793	-94.4031
ADORA2A	0.000190321	0.0293958	-83.7595
FAM86C2P	0.000191011	0.0293958	-97.9519
TRMT10B	0.000192671	0.0293958	-110.445
SEH1L	0.000196589	0.0294055	-94.9322
FAM98B	0.000194844	0.0294055	-105.913
LINC01465	0.000205399	0.030425	-108.162
GJB2	0.000207552	0.0304483	163.337
TMPPE	0.000209971	0.0305098	-108.445
ANKRD28	0.000213928	0.030764	-87.1166
LIPA	0.000217769	0.030764	185.039
PAQR3	0.00021768	0.030764	-100.568
SLC24A1	0.000222287	0.0311141	-105.738
RCE1	0.000229463	0.0318265	-121.595
WHAMMP3	0.000238597	0.0326979	-81.2051
ITPRIPL2	0.000240031	0.0326979	-118.949
TBCCD1	0.000247528	0.0334206	-127.364
EIF2AK4	0.00025378	0.0339643	-98.6109
ZW10	0.000258763	0.03433	-121.098
AFTPH	0.000267188	0.0351422	-98.2943
S100A6	0.00027592	0.0359805	-106.006
RPL37A	0.00028688	0.0367912	-106.295
MTRR	0.00028696	0.0367912	-110.011
ZFP1	0.000294489	0.0374418	-111.381
HADHB	0.000298228	0.0376038	-104.469
PLCL2	0.000340586	0.0425927	-108.185
RPA2	0.00035596	0.0441535	-99.4545
ASB1	0.000362906	0.0446521	-96.8626
RBM14-RBM4	0.00036645	0.0447274	137.253
RGL1	0.000370291	0.0448376	-90.754
TRIO	0.000398074	0.0477978	-87.8035
ADPGK	0.000401004	0.0477978	-96.5529
KRI1	0.000405764	0.0479902	-103.983
SNX6	0.000412029	0.0483564	-101.038
CSF1R	0.000432731	0.0500165	-79.265
FBXL16	0.000430714	0.0500165	-92.2191
MRS2	0.000441118	0.0502249	-85.2671
TMEM60	0.000439119	0.0502249	-74.9361
C18orf25	0.000449481	0.050798	-89.4432
ZNF432	0.000452839	0.0508012	-108.396
SAFB	0.000457168	0.0509125	-91.4751
MUC5AC	0.000461771	0.0509916	-100.126
CYFIP1	0.000464563	0.0509916	-79.036
SLC25A32	0.000479146	0.0522166	-82.5947
DUSP22	0.000487083	0.0527052	-88.5116
ANK1	0.000502934	0.0540371	-80.2082
CMC1	0.000521647	0.0556557	-91.0267
GGPS1	0.000525522	0.0556798	-68.2793
NATD1	0.000531504	0.0559253	-79.1427
HAUS5	0.000550483	0.0575254	-89.7693
SVIP	0.000557448	0.0578571	-77.2016
LINC01578	0.000563875	0.0581286	-84.3537
OLR1	0.000570931	0.058461	-102.471
PDHA1	0.000574784	0.0584632	-100.927
PSMA3	0.000586604	0.0590163	-86.009
TENM1	0.000589229	0.0590163	-79.2736
PNKD	0.000591826	0.0590163	-65.8789
C11orf1	0.000597229	0.0591683	-101.025
DUSP14	0.000613007	0.0594648	-75.7749
CPSF3	0.000619709	0.0594648	-81.2191
BMS1P20	0.000614374	0.0594648	-81.5324
DDX11	0.000619529	0.0594648	-88.1712
HNRNPD	0.000605738	0.0594648	-85.1362
PSMD4	0.000627569	0.0598426	-94.7723
ATF3	0.000669322	0.0607009	-74.782
NUP160	0.000649246	0.0607009	-77.5612
GOLGA1	0.000662381	0.0607009	-74.5979
HLA-DPB1	0.000683205	0.0607009	-66.087
WDR7	0.000671072	0.0607009	-80.9229
LILRB1	0.000684541	0.0607009	-72.9948
LILRB4	0.000664786	0.0607009	-68.5541
HEXA	0.000649396	0.0607009	-88.6909
TANGO6	0.000685002	0.0607009	-90.6418
CARMIL3	0.000681492	0.0607009	-90.9764
EXOC2	0.000688148	0.0607009	-86.3369
CNTROB	0.000678857	0.0607009	-75.7201
LOC107133515	0.000688292	0.0607009	-79.2897
PBX3	0.000708228	0.0615003	-73.5315
UCK1	0.000701807	0.0615003	-76.3228
TGS1	0.000709449	0.0615003	-81.2905
POMZP3	0.000736438	0.0625776	-69.8295
TBRG4	0.000738485	0.0625776	161.372
WDFY1	0.000739196	0.0625776	-75.7971
PRR5L	0.000742384	0.0625776	-76.8922
SOD2	0.00072776	0.0625776	-54.3521
WDR43	0.000752787	0.0631059	-89.8551
TMEM158	0.000811572	0.0645739	-69.7909
KLHL29	0.000789894	0.0645739	-86.2328
PCSK1N	0.000806392	0.0645739	-68.4988
SHMT2	0.000779864	0.0645739	-70.7678
C3AR1	0.000796713	0.0645739	-73.7705
UPP1	0.000817636	0.0645739	-60.6584
TMEM183B	0.000810449	0.0645739	-80.5184
MIR663B	0.000804811	0.0645739	-64.2875
LOC646626	0.000804937	0.0645739	93.082
BEND3	0.000792439	0.0645739	-88.7236
FCGRT	0.000825321	0.0645739	-79.3076
GTF2IRD1	0.000821407	0.0645739	-83.9577
BID	0.000819439	0.0645739	-99.2214
FBXO31	0.000849442	0.0652651	-54.0046
CELSR1	0.000851266	0.0652651	-69.5781
N6AMT1	0.000846039	0.0652651	-92.1119
TMEM80	0.000847897	0.0652651	-77.0302
POU3F1	0.000872212	0.0665367	93.4547
CCL24	0.000878207	0.0666607	-112.781
TOE1	0.000884764	0.066826	-63.229
ALG9	0.000889886	0.0668817	-62.899
MCAT	0.000903051	0.0671407	-67.0365
HNRNPH3	0.000905688	0.0671407	-79.4862
PARS2	0.000906533	0.0671407	-83.4723
RFLNB	0.000944134	0.0675227	-70.6418
SIGLEC9	0.000955949	0.0675227	-67.0472
SCUBE3	0.000952502	0.0675227	95.5893
CYP1B1	0.000944095	0.0675227	-52.2289
HCLS1	0.000926714	0.0675227	-71.5037
ZNF626	0.000918651	0.0675227	-66.2754
ARF4	0.000951349	0.0675227	-47.0513
ASIC3	0.000947717	0.0675227	91.4023
ASH2L	0.000950783	0.0675227	-68.0507
ZDHHC11	0.000920731	0.0675227	-61.7343
SEMA4A	0.000975284	0.068571	-78.8984
ZNF836	0.000981441	0.0686873	-71.441
GFER	0.000989631	0.0689443	-67.2395
THADA	0.000999427	0.0693102	-62.6199
CD93	0.00101506	0.070076	-67.0896
CLMN	0.00103408	0.0710676	-66.6505
NSA2	0.00106428	0.07249	-71.009
SIPA1L2	0.00106407	0.07249	-67.2904
TAF12	0.00108157	0.0733402	-64.9438
SCGB3A1	0.00111311	0.0748136	-61.4621
MPND	0.00111275	0.0748136	91.2853
FAM98C	0.00113557	0.0759886	-87.0792
SLC4A1AP	0.00114705	0.0764214	-69.6335
FKBP1AP1	0.00116482	0.0772684	-58.5791
DPH2	0.00121527	0.0797422	73.8537
OTUD7A	0.00122302	0.0797422	-68.8443
POP4	0.00121046	0.0797422	115.754
DLEU2	0.00122275	0.0797422	-78.6746
ACVR2B	0.00124114	0.0805792	-52.9474
SRGAP3	0.00124897	0.0806336	-69.6355
SNAP29	0.00125544	0.0806336	-69.1071
GAB1	0.00125783	0.0806336	-81.2256
LOC105373805	0.00126631	0.0808369	99.2852
IKBKAP	0.00127532	0.0810733	-75.7425
CYC1	0.00128882	0.0815911	-73.9357
ULBP1	0.00129608	0.0816013	-59.0014
PLAA	0.00129967	0.0816013	-65.6126
LOC100499484-C9ORF174	0.00131339	0.0817892	-58.3384
EHBP1L1	0.00131157	0.0817892	-72.3324
LILRA6	0.00132179	0.0819777	-68.4381
THBD	0.00133405	0.0824032	-45.5542
EED	0.00134602	0.0828075	-62.9046
TOMM22	0.0013782	0.0844464	-83.4305
SESN2	0.0013903	0.0848472	-84.1157
PPID	0.00141817	0.0862035	-69.36
UBA2	0.00143739	0.0870249	-61.7054
LRRC59	0.00145157	0.0871953	-56.851
METTL15	0.00145164	0.0871953	-69.8963
HINT1	0.00147177	0.088058	-66.6347
VTA1	0.00150636	0.0890768	-70.7341
TBX19	0.00150503	0.0890768	-61.2576
TOR3A	0.00152383	0.0890768	-75.7879
LINC00663	0.00152241	0.0890768	-65.4677
PDLIM2	0.00151486	0.0890768	-62.8907
SH2D1B	0.0015131	0.0890768	-58.1176
MAPKAP1	0.00154298	0.0898519	-57.4728
F2RL2	0.00158698	0.0920631	89.6527
SLC11A2	0.00163639	0.0932764	-63.566
PPM1F	0.00164093	0.0932764	-52.8029
UBE2J1	0.00163654	0.0932764	-59.3528
SLC39A6	0.00163818	0.0932764	-51.0726
LINC00260	0.00164458	0.0932764	-67.9886
PATJ	0.00164189	0.0932764	-59.79
SLC25A25	0.00165776	0.0933712	-66.6618
RIPOR3	0.00165849	0.0933712	63.5102
KLC4	0.00169734	0.0941685	72.8755
RGPD3	0.00169499	0.0941685	-96.9141
ATP5L	0.00168091	0.0941685	-40.1811
AFDN	0.00169506	0.0941685	-67.0494
STX16-NPEPL1	0.00170917	0.0944811	-58.2801
EGR4	0.00172742	0.0951456	-62.3188
LIMS1	0.00175137	0.0961175	-58.0056
EIF3J	0.00177244	0.0962351	-51.1555
ZNF480	0.00176609	0.0962351	-67.9573
EZH2	0.00177028	0.0962351	-62.125
TTC27	0.00179714	0.096887	-60.9545
TRIM73	0.00179555	0.096887	-56.0432
LMNTD2	0.00183445	0.0985501	-59.6324
LARP4	0.00185227	0.0991583	-71.863

## Sheet: Table S4
List of differentially expressed transcripts in CF vs HC
Gene ID	Transcript ID	P-value	FDR	Fold change
C4orf32	NM_152400	1.97235e-07	0.00127804	-449.176
FKBP9	NM_001284343	5.45077e-08	0.00127804	-591.494
ANAPC13	NM_001242374	1.74238e-07	0.00127804	-479.918
FAM208A	NM_001112736	9.70625e-08	0.00127804	-524.756
ARHGEF3	NM_001289698	1.81867e-07	0.00127804	367.313
SEH1L	NM_031216	2.39037e-07	0.00129076	-434.363
EVI2A	NM_014210	3.34939e-07	0.00138797	-612.945
C7orf26	NM_024067	3.4272e-07	0.00138797	-397.121
PDK4	NM_002612	9.11675e-07	0.00295374	-483.877
MRPL20	NM_001318485	8.76234e-07	0.00295374	-380.052
ARHGAP18	NM_033515	1.0152e-06	0.00299013	-355.713
PROK2	NM_021935	1.21071e-06	0.00326882	-305.918
SRSF7	NM_001195446	1.55131e-06	0.00386623	-337.367
ATP5E	NM_006886	2.00045e-06	0.00432084	-402.484
ARHGEF3	NM_001128615	1.90785e-06	0.00432084	159.984
PGRMC2	NM_006320	2.73296e-06	0.00553407	-262.761
SNRK	NM_001330750	3.364e-06	0.00641119	-452.172
ZNF211	NM_001265600	3.80024e-06	0.00684022	-259.429
ASB16-AS1	NR_049730	5.66829e-06	0.00913156	183.67
ZNF691	NM_015911	5.72959e-06	0.00913156	-308.223
CEP83-AS1	NR_027035	6.33478e-06	0.00913156	-211.59
TTF2	NM_003594	6.37734e-06	0.00913156	-226.64
FAM111A	NM_001142519	6.48248e-06	0.00913156	-203.294
SLC25A11	NM_001165418	6.83299e-06	0.00922425	235.1
TM7SF2	NM_001277233	9.1831e-06	0.0119009	-188.733
METRNL	NM_001004431	9.61924e-06	0.0119867	-302.356
FAM69B	NM_152421	1.01417e-05	0.0121697	-303.307
HM13	NM_030789	1.16901e-05	0.0135267	-182.565
PDXDC1	NM_001285447	1.27654e-05	0.0142616	-319.956
LAMB3	NM_001127641	1.53087e-05	0.0165329	-180.035
FAM111A	NM_001142520	1.60332e-05	0.0167568	-160.646
UBA3	NM_198195	1.68299e-05	0.0170397	-176.885
UTP14A	NM_001166221	1.87225e-05	0.0183815	137.726
ATAT1	NR_033823	2.14377e-05	0.0185293	42.5223
CDCP1	NM_178181	2.10803e-05	0.0185293	-231.795
RNF144A	NM_001349186	2.17326e-05	0.0185293	-172.023
ZNF284	NM_001037813	2.08274e-05	0.0185293	-153.586
KBTBD11	NM_014867	2.11692e-05	0.0185293	-181.67
DOCK8	NM_001193536	2.67488e-05	0.0218654	266.087
AGFG1	NM_001135187	2.76701e-05	0.0218654	91.8665
SON	NM_138927	2.75465e-05	0.0218654	-237.129
ANKRD10	NM_017664	3.09091e-05	0.0236207	-175.174
CDC42EP4	NM_012121	3.13494e-05	0.0236207	-259.815
ARID2	NM_152641	3.31855e-05	0.0244359	-274.62
TOR2A	NM_001134430	3.84886e-05	0.0277109	-312.77
RAB31	NM_006868	4.03351e-05	0.0284091	-147.223
LAIR1	NR_110280	5.13127e-05	0.0296872	-257.031
ZNF778	NR_037705	4.81462e-05	0.0296872	-164.688
TCHP	NM_001143852	5.08288e-05	0.0296872	-175.735
NAT8B	NR_132338	5.04858e-05	0.0296872	-124.203
NAT8B	NM_016347	5.04858e-05	0.0296872	-124.203
IL3RA	NM_002183.1	4.80207e-05	0.0296872	-173.469
IL3RA	NM_002183	4.80207e-05	0.0296872	-173.469
ZBTB43	NM_014007	4.79809e-05	0.0296872	-133.884
LAMB3	NM_000228	4.87362e-05	0.0296872	-131.6
MIER1	NM_001077701	4.84237e-05	0.0296872	-245.402
PFAS	NM_012393	5.25082e-05	0.0298458	116.669
LCN2	NM_005564	5.54292e-05	0.0299308	-183.109
WSB1	NM_001348350	5.40456e-05	0.0299308	-229.066
FLOT1	NM_005803.5	5.49785e-05	0.0299308	-147.864
IL24	NM_001185158	6.00684e-05	0.0313896	-220.308
FOSL1	NM_001300857	5.9743e-05	0.0313896	103.066
PLCB1	NM_015192	6.43108e-05	0.0328349	-161.646
ZNF707	NM_001288805	6.58204e-05	0.0328349	-203.77
NR3C2	NM_001166104	6.58744e-05	0.0328349	113.458
ACVR1B	NM_020327	7.11371e-05	0.0338937	-174.182
L3HYPDH	NM_001331164	7.02614e-05	0.0338937	89.6585
MYL9	NM_006097	7.03004e-05	0.0338937	-178.701
TARBP2	NM_004178	7.23446e-05	0.0339694	-167.608
SERINC1	NM_020755	8.28277e-05	0.0383362	-128.41
2018-03-02	NM_001005416	8.58343e-05	0.0391683	88.2756
MCM3	NM_001270472	8.85529e-05	0.0398476	-118.57
NELL2	NM_001145109	9.14728e-05	0.0405976	-204.925
SREK1	NM_001323533	9.87694e-05	0.0432436	49.944
COASY	NM_025233	0.000103138	0.0445543	-189.987
C1RL-AS1	NR_026947	0.000106271	0.0453037	-171.691
PDCD1	NM_005018	0.000107766	0.0453443	-192.182
CEPT1	NM_006090	0.00011441	0.046921	-118.128
EXOSC8	NM_181503	0.000114147	0.046921	-124.693
RALB	NM_002881	0.000128104	0.0518805	-172.127
SH3GLB1	NM_001206653	0.00014143	0.0565702	99.5057
NT5C2	NM_001134373	0.000157469	0.0609399	-134.66
MYBBP1A	NM_014520	0.000156203	0.0609399	-83.691
C6orf47	NM_021184.2	0.000157997	0.0609399	-100.32
TMEM147	NM_001242598	0.000161047	0.0613856	80.9186
TIRAP	NM_001039661	0.000165337	0.062288	-102.95
ZNF7	NM_001349805	0.000167937	0.0625403	21.7866
CSF3R	NM_000760	0.000174482	0.064239	-179.622
LOC102724360	NR_134913	0.000182187	0.0663222	-90.025
RDH13	NM_001145971	0.000194339	0.0686232	-128.657
CENPBD1	NM_145039	0.000194862	0.0686232	-112.593
ZSCAN12	NM_001163391	0.000193532	0.0686232	-84.1134
ACVR1B	NM_004302	0.000202973	0.0702916	-123.968
QPCTL	NM_017659	0.000219393	0.0702916	-129.009
STARD4	NM_001308060	0.000212966	0.0702916	-110.182
TAL1	NM_001290406	0.000209678	0.0702916	-143.661
NDUFA6	NM_002490	0.000227804	0.0702916	-100.675
WDR97	NM_001316309	0.000224923	0.0702916	-143.438
VAMP1	NR_123717	0.000208507	0.0702916	135.27
STAB1	NM_015136	0.000218026	0.0702916	-54.1001
NAMPT	NM_005746	0.000224536	0.0702916	-73.1854
DNAJC17	NM_018163	0.000225208	0.0702916	-98.5123
IQCE	NM_001287501	0.000227384	0.0702916	-84.6506
PERP	NM_022121	0.000216038	0.0702916	-99.7252
JUP	NM_021991	0.000224953	0.0702916	28.5508
ZNF410	NM_001242926	0.000232914	0.0705251	-138.035
PRDM8	NM_020226	0.000231613	0.0705251	-63.1966
LOC101929698	NR_110619	0.000240074	0.0712301	64.286
PMM2	NM_000303	0.000237735	0.0712301	-104.629
SUMF2	NM_001042470	0.000241838	0.0712301	-127.158
RUFY2	NM_001330103	0.000256757	0.0749428	-117.817
JMJD7-PLA2G4B	NM_001198588	0.000262365	0.075506	21.4875
ZNF778	NM_182531	0.000268008	0.075506	-94.1282
NDRG3	NR_038370	0.000264724	0.075506	97.7074
SAMD8	NM_001174156	0.000266968	0.075506	-80.4996
DUSP6	NM_001946	0.000271962	0.0759594	-25.6445
ZDHHC8	NM_001185024	0.00027967	0.0774448	-95.3795
SPPL2B	NM_001077238	0.000283328	0.0777928	62.0144
SSH3	NM_017857	0.000301423	0.0807091	-91.279
C1orf198	NM_001136495	0.000301304	0.0807091	-85.6228
CAMTA2	NM_001171167	0.000300199	0.0807091	-55.3015
UBA3	NM_003968	0.000305379	0.0810981	-75.8508
ABRACL	NM_021243	0.000310052	0.0816697	-179.167
FLNB-AS1	NR_135534	0.000319848	0.082525	20.0242
DHX33	NM_001199699	0.000316823	0.082525	91.8629
LOC102724360	NR_134912	0.000323488	0.082525	-74.894
DPYD	NM_000110	0.000322657	0.082525	-113.086
CIRBP-AS1	NR_027271	0.000333277	0.0830603	-136.306
FAM41C	NR_027055	0.000330905	0.0830603	-104.874
RNF114	NM_018683	0.000329008	0.0830603	-132.673
MIEF1	NR_130789	0.00034084	0.0842968	-62.9368
ARHGAP45	NM_001282334	0.000361771	0.0887955	-116.718
RPL37A	NM_000998	0.000371123	0.0890668	-33.0627
NEIL1	NM_001256552	0.000369713	0.0890668	-157.611
PPFIA1	NR_045286	0.000366082	0.0890668	-152.14
FCN1	NM_002003	0.00037843	0.0901525	-126.169
SART3	NM_014706	0.000384895	0.090368	-127.217
PDE4DIP	NM_001350523	0.000384913	0.090368	-120.755
DDX11L10	NR_045117	0.000398889	0.0918341	-94.4803
LGALS3	NM_002306	0.000402495	0.0918341	-143.232
TM7SF2	NR_102367	0.000395171	0.0918341	-67.7729
LOC645513	NR_037630	0.000400064	0.0918341	-126.556
PECAM1	NM_000442	0.000411562	0.0932461	-69.5908
RNF19A	NM_001280539	0.000420748	0.0940125	77.1932
B3GALT4	NM_003782	0.000418974	0.0940125	-130.457
PLCB1	NM_182734	0.000423994	0.0940888	-80.9611
STARD4	NR_131754	0.000438407	0.0949237	-85.1472
DMXL2	NM_001174117	0.000430739	0.0949237	-150.297
CTBP2	NM_022802	0.000437315	0.0949237	-158.083
DYNC1LI1	NM_001329135	0.000439475	0.0949237	-91.9617
EIF4A1	NM_001204510	0.000444071	0.0952811	-37.2869
EPHA1	NM_005232	0.000448085	0.0954627	80.8786
PLIN2	NM_001122	0.00045081	0.0954627	-152.852
GBE1	NM_000158	0.000467771	0.098411	-35.2622

## Sheet: Table S5
List of differentially expressed transcripts in Severe vs Mild CF
Gene ID	Transcript ID	P-value	FDR	Fold change
PLCL2	NM_015184	6.33164e-08	0.0010571	-393.445
ATAT1	NR_033823	1.22026e-06	0.00264621	-231.781
TCP11L2	NM_152772	8.36096e-08	0.0010571	-613.943
ZFYVE19	NM_032850	1.35749e-06	0.00264621	-181.415
FLNB-AS1	NR_135534	9.78823e-08	0.0010571	-345.54
SHPK	NM_013276	3.4778e-07	0.00187795	-262.506
SLC30A1	NM_021194	4.29742e-07	0.00198903	-329.242
JMJD7-PLA2G4B	NM_001198588	2.60907e-07	0.00169063	-345.646
MB21D2	NM_178496	5.0419e-07	0.0020419	-297.993
PITRM1	NM_001242309	2.28279e-07	0.00169063	1010.71
GRPEL1	NM_025196	1.84456e-06	0.00297934	-190.798
NKPD1	NM_198478	6.69952e-07	0.00219791	-265.692
FBXL18	NM_024963	6.78389e-07	0.00219791	-297.735
PIGM	NM_145167	1.61246e-06	0.00290235	-246.866
SMARCAL1	NM_001127207	1.38849e-06	0.00264621	-234.698
FGFR1	NM_001174066	1.55863e-05	0.0099016	-180.357
AKR1A1	NM_001202413	2.5512e-05	0.0140096	-113.383
TMEM41B	NM_015012	7.68519e-07	0.00226357	-215.553
TAF5L	NM_001025247	0.000558231	0.0882249	-72.5798
ZNF7	NM_001349805	2.16077e-06	0.00304377	-179.206
LOC101927018	NR_110803	8.84766e-07	0.00229638	-342.294
PAPD4	NM_001349553	4.12363e-05	0.0175791	-96.0007
ATRIP	NM_001271022	1.26557e-06	0.00264621	-231.958
ENKD1	NR_138150	9.21417e-07	0.00229638	-340.87
LRRC25	NM_145256	1.80349e-05	0.0112368	-145.035
CSNK1G1	NM_022048	0.000140433	0.0387995	-95.8561
NUDT15	NM_001304745	1.78137e-06	0.00297934	-338.494
NDUFA10	NR_136155	0.000127468	0.0365471	-70.5315
MT1E	NM_175617	3.36139e-06	0.00363019	-190.185
CERKL	NM_001030312	1.93838e-06	0.00297934	-274.741
CRYZL1	NM_145858	2.02307e-06	0.00297934	-243.669
RBM17	NM_032905	2.5982e-06	0.00325654	-199.879
UPF2	NM_015542	2.43397e-06	0.00325654	-260.596
SPDYE8P	NR_003664	4.94501e-06	0.00500667	-178.328
HEXA	NM_000520	2.75711e-06	0.00325654	-257.276
OXR1	NM_181354	0.000184806	0.0471458	-64.474
SCGB1B2P	NR_027620	2.70573e-06	0.00325654	-295.269
SEPT5	NM_002688	3.05724e-06	0.00341557	-402.668
IRF3	NM_001197127	2.81438e-06	0.00325654	-252.667
ACVR2B	NM_001106	0.000385875	0.074862	-53.7245
LANCL1	NM_001136575	6.26485e-06	0.00596984	-148.355
ACOX1	NM_007292	0.00028964	0.0616294	-61.7002
ACOX1	NM_004035	0.00028964	0.0616294	-61.7002
HIST1H2AH	NM_080596	3.18653e-05	0.0157133	-124.299
LANCL1	NM_001136574	7.87642e-06	0.00642067	-141.102
NNT-AS1	NR_073113	3.39924e-05	0.0159611	-137.653
MLH1	NM_001167619	0.000169705	0.0445113	130.395
TMEM106A	NM_001291587	4.30928e-06	0.00450376	-258.668
COG5	NM_001161520	1.24478e-05	0.00864062	-151.866
TRIM59	NM_173084	6.80499e-06	0.00609665	-183.792
NDUFA10	NR_136156	2.20613e-05	0.0129957	-133.488
PARN	NM_001134477	5.94913e-06	0.00584078	-198.872
PIGH	NM_004569	6.57714e-06	0.00608836	-179.745
KCNMB1	NM_004137	1.23392e-05	0.00864062	-122.743
CCDC7	NM_001321115	7.927e-06	0.00642067	-203.559
SP4	NR_137166	1.07083e-05	0.00803302	-200.416
CNDP2	NM_001168499	6.96244e-06	0.00609665	590.513
PSMD7	NM_002811	2.25061e-05	0.013021	-124.415
TAB1	NM_006116	9.93144e-06	0.00784802	-231.184
UCP3	NM_022803	7.74961e-06	0.00642067	-193.971
MPDU1	NM_001330073	2.50556e-05	0.0139962	-96.7112
EIF6	NR_052024	1.25346e-05	0.00864062	-161.313
TAF5L	NM_014409	1.04683e-05	0.00803302	-254.869
LILRB3	NR_135495	0.000152084	0.0407221	-68.0836
SLC25A32	NR_102337	0.000514715	0.0864332	-66.0115
XRRA1	NM_001270380	1.09094e-05	0.00803302	335.642
ALAD	NM_001003945	1.44188e-05	0.00951098	-190.738
NIPSNAP1	NM_001202502	2.72071e-05	0.0144505	-114.246
RRBP1	NM_004587	7.05656e-05	0.0254028	-90.9454
PLEKHG4B	NM_052909	1.41544e-05	0.00951098	-130.591
RBM19	NM_001146698	1.46779e-05	0.00951098	-297.718
ZNF699	NM_198535	3.89747e-05	0.0170646	-161.63
LINC00997	NR_036501	3.24999e-05	0.0157159	-202.404
APP	NM_001136131	0.00048694	0.0854396	-49.1891
TRIO	NM_007118	4.36957e-05	0.0182643	-210.505
HEXA	NM_001318825	2.12143e-05	0.0127282	-151.585
C18orf54	NR_110234	1.84866e-05	0.0113009	-201.433
C11orf1	NM_001330371	2.3425e-05	0.0133149	-192.723
FAM86C2P	NR_024249	0.00011774	0.0353209	-98.6119
ITGB7	NM_000889	2.61489e-05	0.01412	-199.277
SNX1	NM_003099	3.12543e-05	0.0157133	-119.532
SLAMF6	NM_052931	3.20095e-05	0.0157133	-129.671
SLAMF6	NM_001184714	3.36779e-05	0.0159611	-126.871
LILRB1	NR_103518	3.95027e-05	0.0170646	-199.174
LOXL1-AS1	NR_040070	2.86427e-05	0.0147301	-126.57
LOXL1-AS1	NR_040069	2.86427e-05	0.0147301	-126.57
NFYA	NM_021705	0.000116133	0.0351646	-104.237
EMILIN2	NM_032048	0.000142509	0.0387995	-110.518
SIRT6	NM_001321062	4.51571e-05	0.0185196	-190.199
ITPRIPL2	NR_028028	0.000232356	0.0537721	-111.913
CNDP2	NM_018235	3.72306e-05	0.0170646	205.344
LOC100506127	NM_001305225	6.75197e-05	0.0245794	-122.678
ACSL3	NM_203372	4.63769e-05	0.0187821	-123.207
APOL2	NM_030882	5.23269e-05	0.0206749	-106.909
CAPN3	NM_173089	0.000104432	0.0334999	95.7598
CACNA2D2	NM_001291101	3.84742e-05	0.0170646	256.566
SMDT1	NR_146717	3.91996e-05	0.0170646	-138.037
TAF12	NM_005644	0.000299771	0.0618616	-104.92
DNAH17	NM_173628	4.39709e-05	0.0182643	-179.855
EIF4G3	NM_003760	3.83908e-05	0.0170646	-176.507
TRIM41	NM_033549	0.000295366	0.0616294	-113.1
RPL37A	NM_000998	0.000405874	0.0778102	-101.864
TOMM40	NM_006114	0.000271747	0.0588281	-68.2542
HCG4B	NR_001317.6	5.09721e-05	0.0203882	-131.983
DHODH	NM_001361	7.32188e-05	0.025882	-108.49
MAP1A	NM_002373	6.60231e-05	0.0243077	-161.042
GGPS1	NM_001037277	8.06321e-05	0.0274989	-86.7271
SLAMF6	NM_001184716	0.000136161	0.038399	148.587
EXOC4	NM_021807	0.000271528	0.0588281	-100.467
STAG3L5P	NR_103720	0.000101752	0.0329668	-111.643
ZNF280D	NM_001002843	0.000189246	0.0479015	-113.294
CMC1	NM_182523	5.65449e-05	0.0218659	-140.726
ZNF780A	NM_001142579	5.74061e-05	0.0218812	-151.028
TOMM40	NM_001128916	0.000342221	0.0686503	-63.6289
TMEM158	NM_015444	0.0006824	0.0971541	-67.1603
CHD8	NM_001170629	6.16104e-05	0.0232106	-128.281
ATP11C	NM_001010986	8.55374e-05	0.0285704	-98.0095
LINC01355	NR_110616	7.86974e-05	0.0271246	-97.2233
E2F3	NM_001243076	5.6691e-05	0.0218659	-164.765
ITPR1	NM_002222	0.000221135	0.0530214	-82.5221
S100A9	NM_002965	0.000137482	0.038399	-152.529
WHAMMP3	NR_003521	9.81106e-05	0.0321079	-81.784
C18orf25	NM_001008239	0.000737548	0.0995659	-78.6564
DESI2	NM_001297746	7.34945e-05	0.025882	-120.969
XRRA1	NM_001270381	6.40992e-05	0.0238707	136.739
TOE1	NM_025077	0.000678467	0.0971541	-63.9064
CHD8	NM_020920	0.000212238	0.0513157	226.269
DESI2	NR_123736	8.33466e-05	0.0281286	-115.853
ITPR1	NM_001099952	0.000293087	0.0616294	-75.0631
LIPA	NM_001288979	0.000229267	0.0534389	143.929
HKR1	NR_138127	0.00049444	0.0861255	-71.5166
UBE2E3	NM_006357	7.83481e-05	0.0271246	-204.78
UPF2	NM_080599	0.000108004	0.0336465	-86.6954
MTFP1	NM_001003704	0.000443557	0.081191	-78.8961
RBM4	NM_001198844	0.000542107	0.0866797	-93.712
LILRB1	NM_001278398	0.000141576	0.0387995	-129.636
DNAJC3	NM_006260	0.000110703	0.0338366	-155.781
CCNI2	NM_001039780	0.000119414	0.0354945	-72.1748
HKR1	NR_138125	0.000566661	0.0882656	-68.1349
PCBP2	NM_001098620	0.000170357	0.0445113	215.154
SVIP	NM_001320341	9.37954e-05	0.031009	-136.292
RNF166	NM_178841	0.000498755	0.0864059	439.046
DUSP6	NM_001946	0.000742116	0.0997669	-54.6831
SOD2	NM_001322814	0.000564988	0.0882656	-76.526
ZNF148	NM_001348434	0.000692694	0.0971541	-58.3836
CLEC17A	NM_207390	0.000123618	0.0360595	-87.4732
PPL	NM_002705	0.000107959	0.0336465	-120.88
TMEM60	NM_032936	0.000174321	0.044977	-74.0692
LINC01465	NR_121682	0.000294612	0.0616294	-106.316
TRAK1	NM_001349246	0.000107942	0.0336465	142.752
CCNI2	NM_001287253	0.000147759	0.0398938	-68.2592
EIF2AK4	NM_001013703	0.000109729	0.0338366	-97.3757
PDXDC1	NM_001285449	0.000201907	0.0499357	-89.4836
PAPD4	NM_173797	0.000123296	0.0360595	253.323
NFYA	NM_002505	0.000512078	0.0864332	-64.5832
ITPR1	NM_001168272	0.000595395	0.0897951	-59.3773
ZNF7	NM_001282797	0.00022548	0.0533237	-60.622
ATAD2	NM_014109	0.000194315	0.0488031	-150.336
DNAJB2	NM_001039550	0.000207829	0.0506275	-65.8115
STK11	NM_000455	0.000124654	0.0360595	-156.151
FKBP1A	NM_000801	0.000265446	0.0585046	-28.9916
TRMT10B	NM_001286953	0.000247287	0.0564651	-60.8912
CAPN3	NM_173090	0.000263951	0.0585046	59.5128
TRAP1	NM_001272049	0.000137314	0.038399	-123.276
DIABLO	NM_001278304	0.000247478	0.0564651	-111.289
MKRN2	NM_001271707	0.000207484	0.0506275	-130.5
PCBP2	NM_001128913	0.000249517	0.0565321	114.414
SRP14	NM_003134	0.000174916	0.044977	-126.31
ZNF280D	NM_001288588	0.000597783	0.0897951	-73.5671
OSBP2	NM_001282742	0.000676089	0.0971541	-74.7918
SLC9A8	NR_048540	0.000167827	0.0445113	-153.969
PBX3	NM_001330782	0.000423367	0.0802145	-71.9741
DUSP14	NM_007026	0.000565519	0.0882656	-76.0772
PDXK	NM_001331030	0.000200648	0.0499357	-128.109
LANCL1	NM_006055	0.000310669	0.0633042	-58.0265
ZNF253	NM_001331134	0.000228714	0.0534389	-147.946
FNIP1	NM_001346114	0.000520216	0.0864332	-84.3868
POU3F1	NM_002699	0.000701793	0.0975854	92.31
FAM98B	NM_173611	0.000222566	0.0530214	-107.617
CAPZB	NM_001206540	0.000364917	0.0712225	-55.2137
SAP130	NM_001330300	0.000656333	0.0962196	-90.758
CSNK1G3	NM_001031812	0.000525172	0.0866797	-114.08
UBE2K	NM_001312646	0.000716726	0.0991464	200.928
HAUS5	NM_015302	0.000539556	0.0866797	-88.1264
HDAC10	NM_001159286	0.000429364	0.0805955	-87.6798
MTRR	NR_134482	0.000537269	0.0866797	-86.7956
PCSK1N	NM_013271	0.000676041	0.0971541	-67.0695
CSF1R	NR_109969	0.00059645	0.0897951	-77.0698
SNORD17	NR_003045	0.000272361	0.0588281	-140.209
HLA-DPB1	NM_002121.2	0.000392515	0.075697	-63.2285
GJB2	NM_004004	0.000258712	0.0582083	161.281
EIF3L	NM_016091	0.000264521	0.0585046	-43.1686
URI1	NR_045557	0.000355984	0.0699001	-76.6944
BMS1P20	NR_027293	0.000719139	0.0991464	-79.4023
CYB5B	NM_030579	0.000296743	0.0616294	-124.829
NAA60	NM_024845	0.000343262	0.0686503	-80.7224
HPS1	NM_001322492	0.000336108	0.0680597	-155.828
MBNL1	NM_207297	0.000435092	0.0805955	-47.0588
SEH1L	NM_001013437	0.000410232	0.078183	-96.1411
TRIM74	NM_198853	0.000304999	0.0625422	-72.0672
MBD1	NM_001204140	0.000487865	0.0854396	78.4389
SCGB3A1	NM_052863	0.000481488	0.0854396	-60.9619
NBPF9	NM_001277444.1	0.000501383	0.0864059	-57.0869
TRMT10B	NM_001286952	0.000591849	0.0897951	-47.8233
PLS1	NM_001145319	0.000548753	0.0871522	-51.7655
ZCCHC7	NR_110317	0.000348602	0.0692905	242.164
C1QTNF6	NM_182486	0.000352185	0.0695758	-102.943
FBXO31	NM_001282683	0.000625665	0.0925614	-53.5142
CPSF3	NM_001321835	0.000730759	0.0992554	-77.0269
ADPGK	NR_023319	0.000584178	0.0897951	-95.2401
NSA2	NM_001271665	0.000439179	0.0808463	-112.915
FBXL16	NM_153350	0.000598653	0.0897951	-89.8971
PCED1B	NM_138371	0.000434741	0.0805955	-101.338
PTOV1	NM_001305108	0.000700063	0.0975854	100.992
DCTN2	NM_001261412	0.000515874	0.0864332	49.9828
AMZ2	NM_001346480	0.000528072	0.0866797	-105.948
MIR663B	NR_031608	0.000519877	0.0864332	-62.5787
MRS2	NM_001286266	0.000655956	0.0962196	-58.0306
S100A6	NM_014624	0.000481587	0.0854396	-105.858
NAB1	NM_001321315	0.000539054	0.0866797	-84.8793
PARN	NM_002582	0.000435329	0.0805955	-62.1282
RTN3	NM_201429	0.000543102	0.0866797	-58.1973
MUC5AC	NM_001304359	0.000453386	0.082524	-97.9897
FKBP5	NM_001145777	0.000481653	0.0854396	-105.648
BUB3	NM_004725	0.000620926	0.0922815	-135.189
SIPA1L2	NM_020808	0.000510514	0.0864332	-68.3615
KIAA0141	NM_014773	0.000515367	0.0864332	-97.147
CD302	NM_001198764	0.000484028	0.0854396	-68.6425
ZW10	NM_004724	0.000480328	0.0854396	-116.978
ZNF626	NM_001076675	0.000536056	0.0866797	-66.7751
MDM4	NM_001204172	0.00059338	0.0897951	168.945
LINC02210	NR_026680	0.000665558	0.0971325	-92.9775
DCTN2	NM_006400	0.000673038	0.0971541	44.3304
RGL1	NM_001297672	0.000727031	0.0992554	-66.609
TBRG4	NM_199122	0.000580484	0.0897951	107.165
KRI1	NM_023008	0.000722835	0.0992336	-101.96
CNOT7	NM_001322091	0.000604877	0.0903107	-105.633
ZDHHC11	NM_024786	0.000689331	0.0971541	-60.0305
GFER	NM_005262	0.000690321	0.0971541	-67.2001
TRIM73	NM_198924	0.000691467	0.0971541	-55.2612
LOC107133515	NR_015341	0.000732184	0.0992554	-75.0065

## Sheet: Table S6
List of differentially expressed miRNAs in CF vs HC
microRNA ID	P-value	FDR	Fold change
hsa-miR-4641	1.29257e-30	3.61143e-27	10.7102
hsa-miR-3149	1.6194e-27	2.26231e-24	7.45631
hsa-miR-600	3.97454e-26	3.70162e-23	9.04176
hsa-miR-5585-3p	1.28976e-25	9.00895e-23	12.0841
hsa-miR-619-5p	5.28152e-25	2.95131e-22	12.5821
hsa-miR-1273g-5p	1.00471e-22	4.01023e-20	19.7118
hsa-miR-5096	2.31112e-22	7.17475e-20	11.7393
hsa-miR-1273f	2.81565e-21	7.15174e-19	11.4367
hsa-miR-1271-3p	6.88111e-20	1.47891e-17	6.47915
hsa-miR-1273a	2.42814e-19	4.52282e-17	8.62506
hsa-miR-5585-5p	6.56538e-19	1.14648e-16	12.3191
hsa-miR-5684	8.58615e-19	1.41116e-16	7.94676
hsa-miR-1304-3p	1.10041e-18	1.70808e-16	15.4569
hsa-miR-1285-5p	3.42015e-18	5.02942e-16	7.6534
hsa-miR-5095	1.38481e-17	1.75871e-15	10.2582
hsa-miR-1273g-3p	4.44289e-17	5.17226e-15	6.26939
hsa-miR-1285-3p	5.5121e-17	5.92338e-15	7.6005
hsa-miR-3159	5.16337e-16	4.00735e-14	11.8173
hsa-miR-574-5p	3.1012e-15	1.59572e-13	7.6463
hsa-miR-7851-3p	6.07624e-14	1.59572e-13	8.56374
hsa-miR-1972	3.89746e-15	1.59572e-13	9.77167
hsa-miR-591	1.47759e-13	2.05904e-13	6.60883
hsa-miR-5689	1.87649e-13	2.61232e-13	9.92095
hsa-miR-1277-5p	3.06645e-13	4.2604e-13	9.27819
hsa-miR-4326	5.1802e-13	7.16863e-13	7.85113
hsa-miR-4445-5p	5.33463e-12	7.03728e-12	5.64258
hsa-miR-1304-5p	1.86377e-11	2.32161e-11	7.15135
hsa-miR-877-3p	2.05103e-11	2.55373e-11	4.7094
hsa-miR-1273d	3.02501e-11	3.76308e-11	6.90799
hsa-miR-1303	3.19794e-11	3.97289e-11	4.75882
hsa-miR-4749-3p	3.88512e-11	4.8159e-11	5.09952
hsa-miR-1273h-3p	4.47018e-11	5.52152e-11	7.71358
hsa-miR-566	9.16582e-11	1.12966e-10	5.66728
hsa-miR-1273h-5p	2.13312e-10	2.57115e-10	6.80479
hsa-miR-4524b-3p	4.21675e-10	5.08046e-10	6.41726
hsa-miR-4452	1.42988e-09	1.7198e-09	6.70403
hsa-miR-1273c	4.2673e-09	5.11491e-09	5.94193
hsa-miR-4512	8.52024e-09	9.92311e-09	5.95886
hsa-miR-146b-5p	1.86074e-08	2.15633e-08	4.25839
hsa-miR-3609	1.10676e-07	1.27623e-07	5.31642
hsa-miR-615-3p	4.15866e-06	4.77963e-06	4.31324

## Sheet: Table S7
List of differentially expressed miRNAs in Severe vs Mild CF
microRNA ID	P-value	FDR	Fold change
hsa-miR-1248	7.9906e-11	2.23257e-07	7.62322
hsa-miR-1254	2.02045e-09	1.41129e-06	-5.51053
hsa-miR-6830-3p	7.84699e-08	1.6865e-05	-4.23579
hsa-miR-6739-5p	7.50585e-06	4.77295e-05	-6.36521
hsa-miR-92a-3p	3.09652e-06	4.77295e-05	6.30055
hsa-miR-1291	0.00012811	0.000169962	4.33733
hsa-miR-4668-5p	0.000248667	0.000327878	-4.43932

## Sheet: Table S8
Sample information
Sample name	Age group (years)	Severity	Mucoid Pa	Sweat chloride (mmol/L)	FEV1%_Predicted	CFTR genotype
CF1	0-10	Mild	no	67	110	F508del/EX-19dup
CF2	0-10	Mild	no	77	118	F508del/S1251N
CF3	0-10	Mild	no	30	113	F508del/R117H-7T
CF4	0-10	Severe	no	110	107	F508del/F508del
CF5	0-10	Severe	no	98	113	F508del/F508del
CF6	0-10	Severe	yes	105	76	F508del/F508del
CF7	11-20	Severe	Yes	100	136	F508del/F508del
CF8	20-21	Severe	yes	129	85	F508del/F508del
CF9	20-21	Severe	Yes	123	98	F508del/F508del
HC1	0-10	N/A	N/A	N/A	N/A	N/A
HC2	0-10	N/A	N/A	N/A	N/A	N/A
HC3	0-10	N/A	N/A	N/A	N/A	N/A
